# Supplementary material for: An integrative systems biology strategy to support the development of adverse outcome pathways (AOPs): a case study on radiation-induced microcephaly
Source: Front Cell Dev Biol. 2023 Jun 22;11:1197204. doi: 10.3389/fcell.2023.1197204 (PMC10323360; doi:10.3389/fcell.2023.1197204)
Supplement: Supplementary file 1 [file Table2.XLSX]

## Sheet: Table S1
Table S1: List of 382 genes associated with microcephaly extracted from DisGeNET and GeneCards after filtering. The columns "Related PMIDs” (GeneCards, DisGeNET) provide information about the number of publications associating the gene with microcephaly. The columns "Related PMIDs" and "Score” (GeneCards, DisGeNET) provide information about the confidence level of the gene-microcephaly associatio…
Gene	Gene name description	Disease	Category	GeneCards Id	GeneCards.Link	Related PMIDs on DisGeNET	Related publications on GeneCards	DisGeNet Score gda	GeneCards Relevance score	Databases	Association with IRs (AOP-helpFinder)
ACTB	Actin Beta	Microcephaly	Protein Coding	GC07M005527	https://www.genecards.org/cgi-bin/carddisp.pl?gene=ACTB		5		1.31714940071106	GeneCards	Yes
ACTG1	Actin Gamma 1	Microcephaly	Protein Coding	GC17M081509	https://www.genecards.org/cgi-bin/carddisp.pl?gene=ACTG1		4		0.592905938625336	GeneCards	No
ADAT3	Adenosine Deaminase TRNA Specific 3	Microcephaly	Protein Coding	GC19P001906	https://www.genecards.org/cgi-bin/carddisp.pl?gene=ADAT3		3		0.536869704723358	GeneCards	No
ADGRG1	Adhesion G Protein-Coupled Receptor G1	Microcephaly	Protein Coding	GC16P057610	https://www.genecards.org/cgi-bin/carddisp.pl?gene=ADGRG1		4		1.12786054611206	GeneCards	No
ADSL	Adenylosuccinate Lyase	Microcephaly	Protein Coding	GC22P040346	https://www.genecards.org/cgi-bin/carddisp.pl?gene=ADSL		5		1.1709132194519	GeneCards	No
AIMP1	Aminoacyl TRNA Synthetase Complex Interacting Multifunctional Protein 1	Microcephaly	Protein Coding	GC04P106315	https://www.genecards.org/cgi-bin/carddisp.pl?gene=AIMP1		2		0.419247806072235	GeneCards	No
AKT1	AKT Serine/Threonine Kinase 1	Microcephaly	Protein Coding	GC14M104769	https://www.genecards.org/cgi-bin/carddisp.pl?gene=AKT1		3		0.196785256266594	GeneCards	Yes
ALG12	ALG12 Alpha-1-6-Mannosyltransferase	Microcephaly	Protein Coding	GC22M052145	https://www.genecards.org/cgi-bin/carddisp.pl?gene=ALG12		2		0.254048675298691	GeneCards	No
ALG3	ALG3 Alpha-1-3- Mannosyltransferase	Microcephaly	Protein Coding	GC03M184244	https://www.genecards.org/cgi-bin/carddisp.pl?gene=ALG3		7		0.910717129707336	GeneCards	No
ALG9	ALG9 Alpha-1-2-Mannosyltransferase	Microcephaly	Protein Coding	GC11M112188	https://www.genecards.org/cgi-bin/carddisp.pl?gene=ALG9		2		0.300594449043274	GeneCards	No
AMPD2	Adenosine Monophosphate Deaminase 2	Microcephaly	Protein Coding	GC01P109616	https://www.genecards.org/cgi-bin/carddisp.pl?gene=AMPD2		2		0.512621998786926	GeneCards	No
AP4E1	Adaptor Related Protein Complex 4 Subunit Epsilon 1	Microcephaly	Protein Coding	GC15P050908	https://www.genecards.org/cgi-bin/carddisp.pl?gene=AP4E1		4		1.79283738136292	GeneCards	No
AP4M1	Adaptor Related Protein Complex 4 Subunit Mu 1	Microcephaly	Protein Coding	GC07P100101	https://www.genecards.org/cgi-bin/carddisp.pl?gene=AP4M1		3		0.227228030562401	GeneCards	No
AP4S1	Adaptor Related Protein Complex 4 Subunit Sigma 1	Microcephaly	Protein Coding	GC14P031025	https://www.genecards.org/cgi-bin/carddisp.pl?gene=AP4S1		2		0.254048675298691	GeneCards	No
APOE	Apolipoprotein E	Microcephaly	Protein Coding	GC19P044906	https://www.genecards.org/cgi-bin/carddisp.pl?gene=APOE		2		0.278296381235123	GeneCards	Yes
APP	Amyloid Beta Precursor Protein	Microcephaly	Protein Coding	GC21M025880	https://www.genecards.org/cgi-bin/carddisp.pl?gene=APP		2		0.372187346220016	GeneCards	Yes
APTX	Aprataxin	Microcephaly	Protein Coding	GC09M032886	https://www.genecards.org/cgi-bin/carddisp.pl?gene=APTX		2		0.160674482584	GeneCards	Yes
ARID1B	AT-Rich Interaction Domain 1B	Microcephaly	Protein Coding	GC06P156777	https://www.genecards.org/cgi-bin/carddisp.pl?gene=ARID1B		3		0.419247806072235	GeneCards	Yes
ARX	Aristaless Related Homeobox	Microcephaly	Protein Coding	GC0XM025003	https://www.genecards.org/cgi-bin/carddisp.pl?gene=ARX		7		0.748456597328186	GeneCards	Yes
ASXL1	ASXL Transcriptional Regulator 1	Microcephaly	Protein Coding	GC20P032453	https://www.genecards.org/cgi-bin/carddisp.pl?gene=ASXL1		3		0.196785256266594	GeneCards	No
ATP1A3	ATPase Na+/K+ Transporting Subunit Alpha 3	Microcephaly	Protein Coding	GC19M041966	https://www.genecards.org/cgi-bin/carddisp.pl?gene=ATP1A3		2		1.08983600139618	GeneCards	No
ATRIP	ATR Interacting Protein	Microcephaly	Protein Coding	GC03P048469	https://www.genecards.org/cgi-bin/carddisp.pl?gene=ATRIP		4		1.61110639572144	GeneCards	Yes
ATRX	ATRX Chromatin Remodeler	Microcephaly	Protein Coding	GC0XM077504	https://www.genecards.org/cgi-bin/carddisp.pl?gene=ATRX		12		1.79078996181488	GeneCards	Yes
AURKA	Aurora Kinase A	Microcephaly	Protein Coding	GC20M056370	https://www.genecards.org/cgi-bin/carddisp.pl?gene=AURKA		2		0.196785256266594	GeneCards	Yes
AXL	AXL Receptor Tyrosine Kinase	Microcephaly	Protein Coding	GC19P041219	https://www.genecards.org/cgi-bin/carddisp.pl?gene=AXL		6		0.559167742729187	GeneCards	Yes
BCAP31	B Cell Receptor Associated Protein 31	Microcephaly	Protein Coding	GC0XM153701	https://www.genecards.org/cgi-bin/carddisp.pl?gene=BCAP31		2		0.160674482584	GeneCards	Yes
BCKDK	Branched Chain Keto Acid Dehydrogenase Kinase	Microcephaly	Protein Coding	GC16P037009	https://www.genecards.org/cgi-bin/carddisp.pl?gene=BCKDK		2		0.196785256266594	GeneCards	No
BCL11A	BAF Chromatin Remodeling Complex Subunit BCL11A	Microcephaly	Protein Coding	GC02M060451	https://www.genecards.org/cgi-bin/carddisp.pl?gene=BCL11A		3		0.701910853385925	GeneCards	No
BCOR	BCL6 Corepressor	Microcephaly	Protein Coding	GC0XM040049	https://www.genecards.org/cgi-bin/carddisp.pl?gene=BCOR		2		1.04634952545166	GeneCards	No
BPTF	Bromodomain PHD Finger Transcription Factor	Microcephaly	Protein Coding	GC17P067825	https://www.genecards.org/cgi-bin/carddisp.pl?gene=BPTF		2		1.73755812644958	GeneCards	No
BRCA1	BRCA1 DNA Repair Associated	Microcephaly	Protein Coding	GC17M043044	https://www.genecards.org/cgi-bin/carddisp.pl?gene=BRCA1		9		2.22019958496094	GeneCards	Yes
BRCA2	BRCA2 DNA Repair Associated	Microcephaly	Protein Coding	GC13P032315	https://www.genecards.org/cgi-bin/carddisp.pl?gene=BRCA2		8		1.77803874015808	GeneCards	Yes
BRF1	BRF1 RNA Polymerase III Transcription Initiation Factor Subunit	Microcephaly	Protein Coding	GC14M111173	https://www.genecards.org/cgi-bin/carddisp.pl?gene=BRF1		2		0.254048675298691	GeneCards	No
BRIP1	BRCA1 Interacting Helicase 1	Microcephaly	Protein Coding	GC17M061679	https://www.genecards.org/cgi-bin/carddisp.pl?gene=BRIP1		2		0.196785256266594	GeneCards	Yes
BTRC	Beta-Transducin Repeat Containing E3 Ubiquitin Protein Ligase	Microcephaly	Protein Coding	GC10P101354	https://www.genecards.org/cgi-bin/carddisp.pl?gene=BTRC		2		0.160674482584	GeneCards	No
C2CD3	C2 Domain Containing 3 Centriole Elongation Regulator	Microcephaly	Protein Coding	GC11M074012	https://www.genecards.org/cgi-bin/carddisp.pl?gene=C2CD3		2		0.769211113452911	GeneCards	No
CDK2	Cyclin Dependent Kinase 2	Microcephaly	Protein Coding	GC12P055966	https://www.genecards.org/cgi-bin/carddisp.pl?gene=CDK2		2		0.787776172161102	GeneCards	Yes
CDK6	Cyclin Dependent Kinase 6	Microcephaly	Protein Coding	GC07M092604	https://www.genecards.org/cgi-bin/carddisp.pl?gene=CDK6		2		1.90814030170441	GeneCards	Yes
CDKL5	Cyclin Dependent Kinase Like 5	Microcephaly	Protein Coding	GC0XP018425	https://www.genecards.org/cgi-bin/carddisp.pl?gene=CDKL5		4		0.340842068195343	GeneCards	No
CDT1	Chromatin Licensing And DNA Replication Factor 1	Microcephaly	Protein Coding	GC16P088803	https://www.genecards.org/cgi-bin/carddisp.pl?gene=CDT1		4		0.619726538658142	GeneCards	Yes
CENPE	centromere protein E	Microcephaly	Protein Coding	GC04M103105	https://www.genecards.org/cgi-bin/carddisp.pl?gene=CENPE		3		0.93	GeneCards	No
CENPF	Centromere Protein F	Microcephaly	Protein Coding	GC01P214603	https://www.genecards.org/cgi-bin/carddisp.pl?gene=CENPF		5		2.52030730247498	GeneCards	No
CEP135	Centrosomal Protein 135	Microcephaly	Protein Coding	GC04P055948	https://www.genecards.org/cgi-bin/carddisp.pl?gene=CEP135		5		2.62629652023315	GeneCards	No
CEP152	Centrosomal Protein 152	Microcephaly	Protein Coding	GC15M048663	https://www.genecards.org/cgi-bin/carddisp.pl?gene=CEP152		9		3.29584455490112	GeneCards	No
CEP170	Centrosomal Protein 170	Microcephaly	Protein Coding	GC01M243124	https://www.genecards.org/cgi-bin/carddisp.pl?gene=CEP170		2		1.37265706062317	GeneCards	No
CEP57	Centrosomal Protein 57	Microcephaly	Protein Coding	GC11P095789	https://www.genecards.org/cgi-bin/carddisp.pl?gene=CEP57		4		0.559167742729187	GeneCards	No
CGA	Glycoprotein Hormones Alpha Polypeptide	Microcephaly	Protein Coding	GC06M087085	https://www.genecards.org/cgi-bin/carddisp.pl?gene=CGA		2		0.455358564853668	GeneCards	Yes
CHEK1	Checkpoint Kinase 1	Microcephaly	Protein Coding	GC11P125625	https://www.genecards.org/cgi-bin/carddisp.pl?gene=CHEK1		5		1.83907961845398	GeneCards	Yes
CKAP2L	Cytoskeleton Associated Protein 2 Like	Microcephaly	Protein Coding	GC02M112736	https://www.genecards.org/cgi-bin/carddisp.pl?gene=CKAP2L		3		0.911669135093689	GeneCards	No
CLASP1	Cytoplasmic Linker Associated Protein 1	Microcephaly	Protein Coding	GC02M121337	https://www.genecards.org/cgi-bin/carddisp.pl?gene=CLASP1		11		1.11827516555786	GeneCards	No
CLP1	Cleavage Factor Polyribonucleotide Kinase Subunit 1	Microcephaly	Protein Coding	GC11P057648	https://www.genecards.org/cgi-bin/carddisp.pl?gene=CLP1		2		0.748456597328186	GeneCards	No
CNTN2	Contactin 2	Microcephaly	Protein Coding	GC01P205043	https://www.genecards.org/cgi-bin/carddisp.pl?gene=CNTN2		2		0.963178217411041	GeneCards	No
CNTN4	Contactin 4	Microcephaly	Protein Coding	GC03P002117	https://www.genecards.org/cgi-bin/carddisp.pl?gene=CNTN4		2		0.455358564853668	GeneCards	No
COG4	Component Of Oligomeric Golgi Complex 4	Microcephaly	Protein Coding	GC16M070494	https://www.genecards.org/cgi-bin/carddisp.pl?gene=COG4		2		0.526352405548096	GeneCards	No
COG5	Component Of Oligomeric Golgi Complex 5	Microcephaly	Protein Coding	GC07M107201	https://www.genecards.org/cgi-bin/carddisp.pl?gene=COG5		3		1.21071743965149	GeneCards	No
COL1A1	Collagen Type I Alpha 1 Chain	Microcephaly	Protein Coding	GC17M050183	https://www.genecards.org/cgi-bin/carddisp.pl?gene=COL1A1		2		0.196785256266594	GeneCards	Yes
COPB2	COPI Coat Complex Subunit Beta 2	Microcephaly	Protein Coding	GC03M139355	https://www.genecards.org/cgi-bin/carddisp.pl?gene=COPB2		2		1.4555139541626	GeneCards	No
CRIPT	CXXC Repeat Containing Interactor Of PDZ3 Domain	Microcephaly	Protein Coding	GC02P046581	https://www.genecards.org/cgi-bin/carddisp.pl?gene=CRIPT		2		1.65699887275696	GeneCards	No
CSTB	Cystatin B	Microcephaly	Protein Coding	GC21M043772	https://www.genecards.org/cgi-bin/carddisp.pl?gene=CSTB		2		1.44432401657104	GeneCards	Yes
CTNND2	Catenin Delta 2	Microcephaly	Protein Coding	GC05M010971	https://www.genecards.org/cgi-bin/carddisp.pl?gene=CTNND2		2		0.160674482584	GeneCards	No
CTU2	Cytosolic Thiouridylase Subunit 2	Microcephaly	Protein Coding	GC16P088706	https://www.genecards.org/cgi-bin/carddisp.pl?gene=CTU2		3		1.23563826084137	GeneCards	No
CYB5R3	Cytochrome B5 Reductase 3	Microcephaly	Protein Coding	GC22M042617	https://www.genecards.org/cgi-bin/carddisp.pl?gene=CYB5R3		2		0.419247806072235	GeneCards	No
CYP27A1	Cytochrome P450 Family 27 Subfamily A Member 1	Microcephaly	Protein Coding	GC02P218781	https://www.genecards.org/cgi-bin/carddisp.pl?gene=CYP27A1		2		0.512621998786926	GeneCards	Yes
DAG1	Dystroglycan 1	Microcephaly	Protein Coding	GC03P049482	https://www.genecards.org/cgi-bin/carddisp.pl?gene=DAG1		2		1.0702828168869	GeneCards	No
DCX	Doublecortin	Microcephaly	Protein Coding	GC0XM111293	https://www.genecards.org/cgi-bin/carddisp.pl?gene=DCX		2		0.372187346220016	GeneCards	Yes
DDX59	DEAD-Box Helicase 59	Microcephaly	Protein Coding	GC01M200594	https://www.genecards.org/cgi-bin/carddisp.pl?gene=DDX59		2		0.160674482584	GeneCards	No
DEAF1	DEAF1 Transcription Factor	Microcephaly	Protein Coding	GC11M000644	https://www.genecards.org/cgi-bin/carddisp.pl?gene=DEAF1		3		2.3991870880127	GeneCards	No
DGUOK	Deoxyguanosine Kinase	Microcephaly	Protein Coding	GC02P073926	https://www.genecards.org/cgi-bin/carddisp.pl?gene=DGUOK		2		0.196785256266594	GeneCards	No
DHCR24	24-Dehydrocholesterol Reductase	Microcephaly	Protein Coding	GC01M054849	https://www.genecards.org/cgi-bin/carddisp.pl?gene=DHCR24		2		1.42869329452515	GeneCards	No
DHCR7	7-Dehydrocholesterol Reductase	Microcephaly	Protein Coding	GC11M071428	https://www.genecards.org/cgi-bin/carddisp.pl?gene=DHCR7		10		0.872966885566711	GeneCards	Yes
DKC1	Dyskerin Pseudouridine Synthase 1	Microcephaly	Protein Coding	GC0XP154762	https://www.genecards.org/cgi-bin/carddisp.pl?gene=DKC1		7		1.26723182201385	GeneCards	No
DLD	Dihydrolipoamide Dehydrogenase	Microcephaly	Protein Coding	GC07P107890	https://www.genecards.org/cgi-bin/carddisp.pl?gene=DLD		2		0.726158499717712	GeneCards	Yes
DPAGT1	Dolichyl-Phosphate N-Acetylglucosaminephosphotransferase 1	Microcephaly	Protein Coding	GC11M119096	https://www.genecards.org/cgi-bin/carddisp.pl?gene=DPAGT1		3		0.359279066324234	GeneCards	No
DUSP29	Dual Specificity Phosphatase 29	Microcephaly	Protein Coding	GC10M075028	https://www.genecards.org/cgi-bin/carddisp.pl?gene=DUSP29		3		0.419247806072235	GeneCards	No
DVL3	Dishevelled Segment Polarity Protein 3	Microcephaly	Protein Coding	GC03P184155	https://www.genecards.org/cgi-bin/carddisp.pl?gene=DVL3		2		0.455358564853668	GeneCards	No
DYM	Dymeclin	Microcephaly	Protein Coding	GC18M049041	https://www.genecards.org/cgi-bin/carddisp.pl?gene=DYM		5		1.38643395900726	GeneCards	No
EDN3	Endothelin 3	Microcephaly	Protein Coding	GC20P059300	https://www.genecards.org/cgi-bin/carddisp.pl?gene=EDN3		2		1.31507921218872	GeneCards	No
EDNRB	Endothelin Receptor Type B	Microcephaly	Protein Coding	GC13M077895	https://www.genecards.org/cgi-bin/carddisp.pl?gene=EDNRB		2		1.63216280937195	GeneCards	Yes
EIF2AK3	Eukaryotic Translation Initiation Factor 2 Alpha Kinase 3	Microcephaly	Protein Coding	GC02M088556	https://www.genecards.org/cgi-bin/carddisp.pl?gene=EIF2AK3		2		0.455358564853668	GeneCards	Yes
EIF3A	Eukaryotic Translation Initiation Factor 3 Subunit A	Microcephaly	Protein Coding	GC10M119034	https://www.genecards.org/cgi-bin/carddisp.pl?gene=EIF3A		2		0.227228030562401	GeneCards	Yes
EMG1	EMG1 N1-Specific Pseudouridine Methyltransferase	Microcephaly	Protein Coding	GC12P006970	https://www.genecards.org/cgi-bin/carddisp.pl?gene=EMG1		2		0.372187346220016	GeneCards	No
EMX2	Empty Spiracles Homeobox 2	Microcephaly	Protein Coding	GC10P117542	https://www.genecards.org/cgi-bin/carddisp.pl?gene=EMX2		2		1.10361289978027	GeneCards	No
EPG5	Ectopic P-Granules Autophagy Protein 5 Homolog	Microcephaly	Protein Coding	GC18M045800	https://www.genecards.org/cgi-bin/carddisp.pl?gene=EPG5		3		0.3768150806427	GeneCards	No
ERCC1	ERCC Excision Repair 1 Endonuclease Non-Catalytic Subunit	Microcephaly	Protein Coding	GC19M053875	https://www.genecards.org/cgi-bin/carddisp.pl?gene=ERCC1		2		0.372187346220016	GeneCards	Yes
ERCC5	ERCC Excision Repair 5 Endonuclease	Microcephaly	Protein Coding	GC13P102845	https://www.genecards.org/cgi-bin/carddisp.pl?gene=ERCC5		4		0.579922318458557	GeneCards	Yes
ERN1	Endoplasmic Reticulum To Nucleus Signaling 1	Microcephaly	Protein Coding	GC17M064039	https://www.genecards.org/cgi-bin/carddisp.pl?gene=ERN1		2		0.160674482584	GeneCards	Yes
ESCO2	Establishment Of Sister Chromatid Cohesion N-Acetyltransferase 2	Microcephaly	Protein Coding	GC08P027771	https://www.genecards.org/cgi-bin/carddisp.pl?gene=ESCO2		7		0.49523201584816	GeneCards	Yes
EXOC7	Exocyst Complex Component 7	Microcephaly	Protein Coding	GC17M076080	https://www.genecards.org/cgi-bin/carddisp.pl?gene=EXOC7		2		0.455358564853668	GeneCards	No
EXOC8	Exocyst Complex Component 8	Microcephaly	Protein Coding	GC01M231332	https://www.genecards.org/cgi-bin/carddisp.pl?gene=EXOC8		2		0.455358564853668	GeneCards	No
EXOSC3	Exosome Component 3	Microcephaly	Protein Coding	GC09M037772	https://www.genecards.org/cgi-bin/carddisp.pl?gene=EXOSC3		4		0.278296381235123	GeneCards	No
FAM20C	FAM20C Golgi Associated Secretory Pathway Kinase	Microcephaly	Protein Coding	GC07P000192	https://www.genecards.org/cgi-bin/carddisp.pl?gene=FAM20C		15		1.17973911762238	GeneCards	No
FANCD2	FA Complementation Group D2	Microcephaly	Protein Coding	GC03P010026	https://www.genecards.org/cgi-bin/carddisp.pl?gene=FANCD2		3		0.455358564853668	GeneCards	Yes
FBLN5	Fibulin 5	Microcephaly	Protein Coding	GC14M091869	https://www.genecards.org/cgi-bin/carddisp.pl?gene=FBLN5		2		0.196785256266594	GeneCards	No
FBXO11	F-Box Protein 11	Microcephaly	Protein Coding	GC02M047789	https://www.genecards.org/cgi-bin/carddisp.pl?gene=FBXO11		2		1.07339787483215	GeneCards	No
FGFR1	Fibroblast Growth Factor Receptor 1	Microcephaly	Protein Coding	GC08M038400	https://www.genecards.org/cgi-bin/carddisp.pl?gene=FGFR1		3		0.526352405548096	GeneCards	Yes
GATA4	GATA Binding Protein 4	Microcephaly	Protein Coding	GC08P011676	https://www.genecards.org/cgi-bin/carddisp.pl?gene=GATA4		2		0.227228030562401	GeneCards	Yes
GDNF	Glial Cell Derived Neurotrophic Factor	Microcephaly	Protein Coding	GC05M037812	https://www.genecards.org/cgi-bin/carddisp.pl?gene=GDNF		2		1.31507921218872	GeneCards	Yes
GHRHR	Growth Hormone Releasing Hormone Receptor	Microcephaly	Protein Coding	GC07P030938	https://www.genecards.org/cgi-bin/carddisp.pl?gene=GHRHR		3		0.254048675298691	GeneCards	No
GNPTAB	N-Acetylglucosamine-1-Phosphate Transferase Subunits Alpha And Beta	Microcephaly	Protein Coding	GC12M101745	https://www.genecards.org/cgi-bin/carddisp.pl?gene=GNPTAB		2		0.160674482584	GeneCards	No
GRIN2B	Glutamate Ionotropic Receptor NMDA Type Subunit 2B	Microcephaly	Protein Coding	GC12M013437	https://www.genecards.org/cgi-bin/carddisp.pl?gene=GRIN2B		2		0.701910853385925	GeneCards	No
H2AX	H2A.X Variant Histone	Microcephaly	Protein Coding	GC11M119107	https://www.genecards.org/cgi-bin/carddisp.pl?gene=H2AX		4		0.485801339149475	GeneCards	Yes
HCFC1	Host Cell Factor C1	Microcephaly	Protein Coding	GC0XM153947	https://www.genecards.org/cgi-bin/carddisp.pl?gene=HCFC1		3		0.84503960609436	GeneCards	No
HIVEP2	HIVEP Zinc Finger 2	Microcephaly	Protein Coding	GC06M142751	https://www.genecards.org/cgi-bin/carddisp.pl?gene=HIVEP2		2		0.485801339149475	GeneCards	No
HMGB3	High Mobility Group Box 3	Microcephaly	Protein Coding	GC0XP150980	https://www.genecards.org/cgi-bin/carddisp.pl?gene=HMGB3		2		0.713931918144226	GeneCards	No
IER3IP1	Immediate Early Response 3 Interacting Protein 1	Microcephaly	Protein Coding	GC18M047152	https://www.genecards.org/cgi-bin/carddisp.pl?gene=IER3IP1		5		3.1812686920166	GeneCards	No
IKBKG	Inhibitor Of Nuclear Factor Kappa B Kinase Regulatory Subunit Gamma	Microcephaly	Protein Coding	GC0XP154541	https://www.genecards.org/cgi-bin/carddisp.pl?gene=IKBKG		2		0.160674482584	GeneCards	No
ITPA	Inosine Triphosphatase	Microcephaly	Protein Coding	GC20P003554	https://www.genecards.org/cgi-bin/carddisp.pl?gene=ITPA		2		0.254048675298691	GeneCards	No
KARS1	Lysyl-TRNA Synthetase 1	Microcephaly	Protein Coding	GC16M075646	https://www.genecards.org/cgi-bin/carddisp.pl?gene=KARS1		4		1.10361289978027	GeneCards	No
KAT6B	Lysine Acetyltransferase 6B	Microcephaly	Protein Coding	GC10P074851	https://www.genecards.org/cgi-bin/carddisp.pl?gene=KAT6B		3		0.419247806072235	GeneCards	No
KCNT1	Potassium Sodium-Activated Channel Subfamily T Member 1	Microcephaly	Protein Coding	GC09P135702	https://www.genecards.org/cgi-bin/carddisp.pl?gene=KCNT1		3		0.196785256266594	GeneCards	No
KIF1A	Kinesin Family Member 1A	Microcephaly	Protein Coding	GC02M240713	https://www.genecards.org/cgi-bin/carddisp.pl?gene=KIF1A		2		0.227228030562401	GeneCards	No
KIF5C	Kinesin Family Member 5C	Microcephaly	Protein Coding	GC02P148875	https://www.genecards.org/cgi-bin/carddisp.pl?gene=KIF5C		2		1.39825046062469	GeneCards	No
KLHL7	Kelch Like Family Member 7	Microcephaly	Protein Coding	GC07P023105	https://www.genecards.org/cgi-bin/carddisp.pl?gene=KLHL7		2		0.196785256266594	GeneCards	No
KMT2A	Lysine Methyltransferase 2A	Microcephaly	Protein Coding	GC11P118436	https://www.genecards.org/cgi-bin/carddisp.pl?gene=KMT2A		8		1.47841227054596	GeneCards	No
KPNA2	Karyopherin Subunit Alpha 2	Microcephaly	Protein Coding	GC17P068035	https://www.genecards.org/cgi-bin/carddisp.pl?gene=KPNA2		2		0.227228030562401	GeneCards	Yes
LAGE3	L Antigen Family Member 3	Microcephaly	Protein Coding	GC0XM154477	https://www.genecards.org/cgi-bin/carddisp.pl?gene=LAGE3		3		2.08151817321777	GeneCards	No
LARP7	La Ribonucleoprotein 7 Transcriptional Regulator	Microcephaly	Protein Coding	GC04P112636	https://www.genecards.org/cgi-bin/carddisp.pl?gene=LARP7		2		0.562463164329529	GeneCards	No
LMNB1	Lamin B1	Microcephaly	Protein Coding	GC05P126776	https://www.genecards.org/cgi-bin/carddisp.pl?gene=LMNB1		2		1.86505889892578	GeneCards	No
MAB21L1	Mab-21 Like 1	Microcephaly	Protein Coding	GC13M035473	https://www.genecards.org/cgi-bin/carddisp.pl?gene=MAB21L1		2		1.04634952545166	GeneCards	No
MAP1B	Microtubule Associated Protein 1B	Microcephaly	Protein Coding	GC05P072107	https://www.genecards.org/cgi-bin/carddisp.pl?gene=MAP1B		3		0.300594449043274	GeneCards	No
MAPK8	Mitogen-Activated Protein Kinase 8	Microcephaly	Protein Coding	GC10P048306	https://www.genecards.org/cgi-bin/carddisp.pl?gene=MAPK8		2		0.160674482584	GeneCards	Yes
MAPRE1	Microtubule Associated Protein RP/EB Family Member 1	Microcephaly	Protein Coding	GC20P032819	https://www.genecards.org/cgi-bin/carddisp.pl?gene=MAPRE1		2		0.227228030562401	GeneCards	No
MAST1	Microtubule Associated Serine/Threonine Kinase 1	Microcephaly	Protein Coding	GC19P013179	https://www.genecards.org/cgi-bin/carddisp.pl?gene=MAST1		2		0.227228030562401	GeneCards	No
MBD4	Methyl-CpG Binding Domain 4 DNA Glycosylase	Microcephaly	Protein Coding	GC03M129430	https://www.genecards.org/cgi-bin/carddisp.pl?gene=MBD4		2		0.196785256266594	GeneCards	Yes
MBD5	Methyl-CpG Binding Domain Protein 5	Microcephaly	Protein Coding	GC02P148021	https://www.genecards.org/cgi-bin/carddisp.pl?gene=MBD5		4		1.77208280563354	GeneCards	No
MBOAT7	Membrane Bound O-Acyltransferase Domain Containing 7	Microcephaly	Protein Coding	GC19M054173	https://www.genecards.org/cgi-bin/carddisp.pl?gene=MBOAT7		2		0.160674482584	GeneCards	No
MCM2	Minichromosome Maintenance Complex Component 2	Microcephaly	Protein Coding	GC03P127598	https://www.genecards.org/cgi-bin/carddisp.pl?gene=MCM2		3		0.526352405548096	GeneCards	Yes
MCM7	Minichromosome Maintenance Complex Component 7	Microcephaly	Protein Coding	GC07M100092	https://www.genecards.org/cgi-bin/carddisp.pl?gene=MCM7		3		0.526352405548096	GeneCards	Yes
MDC1	Mediator Of DNA Damage Checkpoint 1	Microcephaly	Protein Coding	GC06M054100	https://www.genecards.org/cgi-bin/carddisp.pl?gene=MDC1		3		0.278296381235123	GeneCards	Yes
MED13L	Mediator Complex Subunit 13L	Microcephaly	Protein Coding	GC12M115953	https://www.genecards.org/cgi-bin/carddisp.pl?gene=MED13L		2		0.630760669708252	GeneCards	No
MED23	Mediator Complex Subunit 23	Microcephaly	Protein Coding	GC06M131573	https://www.genecards.org/cgi-bin/carddisp.pl?gene=MED23		3		0.227228030562401	GeneCards	No
MED24	Mediator Complex Subunit 24	Microcephaly	Protein Coding	GC17M040019	https://www.genecards.org/cgi-bin/carddisp.pl?gene=MED24		2		0.372187346220016	GeneCards	No
MED25	Mediator Complex Subunit 25	Microcephaly	Protein Coding	GC19P049919	https://www.genecards.org/cgi-bin/carddisp.pl?gene=MED25		2		0.485801339149475	GeneCards	No
MEF2C	Myocyte Enhancer Factor 2C	Microcephaly	Protein Coding	GC05M088718	https://www.genecards.org/cgi-bin/carddisp.pl?gene=MEF2C		2		0.160674482584	GeneCards	No
MMACHC	Metabolism Of Cobalamin Associated C	Microcephaly	Protein Coding	GC01P045500	https://www.genecards.org/cgi-bin/carddisp.pl?gene=MMACHC		2		0.196785256266594	GeneCards	No
MNX1	Motor Neuron And Pancreas Homeobox 1	Microcephaly	Protein Coding	GC07M156994	https://www.genecards.org/cgi-bin/carddisp.pl?gene=MNX1		2		1.10361289978027	GeneCards	No
MRE11	MRE11 Homolog	Microcephaly	Protein Coding	GC11M095279	https://www.genecards.org/cgi-bin/carddisp.pl?gene=MRE11		6		1.79078996181488	GeneCards	Yes
MSMO1	Methylsterol Monooxygenase 1	Microcephaly	Protein Coding	GC04P165327	https://www.genecards.org/cgi-bin/carddisp.pl?gene=MSMO1		3		1.86212182044983	GeneCards	No
MT-ATP6	Mitochondrially Encoded ATP Synthase Membrane Subunit 6	Microcephaly	Protein Coding	GCMTP008531	https://www.genecards.org/cgi-bin/carddisp.pl?gene=MT-ATP6		3		0.512621998786926	GeneCards	Yes
MTRR	5-Methyltetrahydrofolate-Homocysteine Methyltransferase Reductase	Microcephaly	Protein Coding	GC05P007851	https://www.genecards.org/cgi-bin/carddisp.pl?gene=MTRR		2		0.485801339149475	GeneCards	No
MYT1L	Myelin Transcription Factor 1 Like	Microcephaly	Protein Coding	GC02M001789	https://www.genecards.org/cgi-bin/carddisp.pl?gene=MYT1L		2		0.526352405548096	GeneCards	No
NAA10	N-Alpha-Acetyltransferase 10 NatA Catalytic Subunit	Microcephaly	Protein Coding	GC0XM153929	https://www.genecards.org/cgi-bin/carddisp.pl?gene=NAA10		5		1.42869329452515	GeneCards	No
NARS1	Asparaginyl-TRNA Synthetase 1	Microcephaly	Protein Coding	GC18M057601	https://www.genecards.org/cgi-bin/carddisp.pl?gene=NARS1		2		1.4555139541626	GeneCards	No
NBPF8	NBPF Member 8	Microcephaly	Protein Coding	GC01P120530	https://www.genecards.org/cgi-bin/carddisp.pl?gene=NBPF8		2		0.512621998786926	GeneCards	No
NCAPD2	Non-SMC Condensin I Complex Subunit D2	Microcephaly	Protein Coding	GC12P006493	https://www.genecards.org/cgi-bin/carddisp.pl?gene=NCAPD2		2		2.07594347000122	GeneCards	No
NCAPG2	Non-SMC Condensin II Complex Subunit G2	Microcephaly	Protein Coding	GC07M158631	https://www.genecards.org/cgi-bin/carddisp.pl?gene=NCAPG2		2		0.227228030562401	GeneCards	No
NELFA	Negative Elongation Factor Complex Member A	Microcephaly	Protein Coding	GC04M001990	https://www.genecards.org/cgi-bin/carddisp.pl?gene=NELFA		3		0.485801339149475	GeneCards	No
NEXMIF	Neurite Extension And Migration Factor	Microcephaly	Protein Coding	GC0XM074733	https://www.genecards.org/cgi-bin/carddisp.pl?gene=NEXMIF		2		0.254048675298691	GeneCards	No
NF1	Neurofibromin 1	Microcephaly	Protein Coding	GC17P031094	https://www.genecards.org/cgi-bin/carddisp.pl?gene=NF1		2		0.160674482584	GeneCards	No
NFKB1	Nuclear Factor Kappa B Subunit 1	Microcephaly	Protein Coding	GC04P102501	https://www.genecards.org/cgi-bin/carddisp.pl?gene=NFKB1		2		1.01023864746094	GeneCards	Yes
NR0B1	Nuclear Receptor Subfamily 0 Group B Member 1	Microcephaly	Protein Coding	GC0XM030304	https://www.genecards.org/cgi-bin/carddisp.pl?gene=NR0B1		2		0.372187346220016	GeneCards	No
NR2E1	Nuclear Receptor Subfamily 2 Group E Member 1	Microcephaly	Protein Coding	GC06P108166	https://www.genecards.org/cgi-bin/carddisp.pl?gene=NR2E1		2		1.15345406532288	GeneCards	No
NRXN1	Neurexin 1	Microcephaly	Protein Coding	GC02M049918	https://www.genecards.org/cgi-bin/carddisp.pl?gene=NRXN1		3		1.50205969810486	GeneCards	No
NSD2	Nuclear Receptor Binding SET Domain Protein 2	Microcephaly	Protein Coding	GC04P001872	https://www.genecards.org/cgi-bin/carddisp.pl?gene=NSD2		5		0.643974304199219	GeneCards	No
NSDHL	NAD(P) Dependent Steroid Dehydrogenase-Like	Microcephaly	Protein Coding	GC0XP152830	https://www.genecards.org/cgi-bin/carddisp.pl?gene=NSDHL		3		1.07679224014282	GeneCards	No
NUP214	Nucleoporin 214	Microcephaly	Protein Coding	GC09P131125	https://www.genecards.org/cgi-bin/carddisp.pl?gene=NUP214		2		1.81233048439026	GeneCards	No
OCLN	Occludin	Microcephaly	Protein Coding	GC05P069492	https://www.genecards.org/cgi-bin/carddisp.pl?gene=OCLN		6		0.706519961357117	GeneCards	Yes
OSGEP	O-Sialoglycoprotein Endopeptidase	Microcephaly	Protein Coding	GC14M020446	https://www.genecards.org/cgi-bin/carddisp.pl?gene=OSGEP		7		2.20898747444153	GeneCards	No
PAK2	P21 (RAC1) Activated Kinase 2	Microcephaly	Protein Coding	GC03P196739	https://www.genecards.org/cgi-bin/carddisp.pl?gene=PAK2		2		0.160674482584	GeneCards	Yes
PAK3	P21 (RAC1) Activated Kinase 3	Microcephaly	Protein Coding	GC0XP110944	https://www.genecards.org/cgi-bin/carddisp.pl?gene=PAK3		5		0.617852389812469	GeneCards	No
PAPPA2	Pappalysin 2	Microcephaly	Protein Coding	GC01P176463	https://www.genecards.org/cgi-bin/carddisp.pl?gene=PAPPA2		2		0.196785256266594	GeneCards	No
PARP1	Poly(ADP-Ribose) Polymerase 1	Microcephaly	Protein Coding	GC01M226360	https://www.genecards.org/cgi-bin/carddisp.pl?gene=PARP1		2		0.160674482584	GeneCards	Yes
PARS2	Prolyl-TRNA Synthetase 2 Mitochondrial	Microcephaly	Protein Coding	GC01M054756	https://www.genecards.org/cgi-bin/carddisp.pl?gene=PARS2		3		0.278296381235123	GeneCards	No
PAX2	Paired Box 2	Microcephaly	Protein Coding	GC10P100735	https://www.genecards.org/cgi-bin/carddisp.pl?gene=PAX2		2		0.227228030562401	GeneCards	No
PAX3	Paired Box 3	Microcephaly	Protein Coding	GC02M222199	https://www.genecards.org/cgi-bin/carddisp.pl?gene=PAX3		2		0.419247806072235	GeneCards	Yes
PAX6	Paired Box 6	Microcephaly	Protein Coding	GC11M031784	https://www.genecards.org/cgi-bin/carddisp.pl?gene=PAX6		5		1.95041406154633	GeneCards	Yes
PCNA	Proliferating Cell Nuclear Antigen	Microcephaly	Protein Coding	GC20M005114	https://www.genecards.org/cgi-bin/carddisp.pl?gene=PCNA		2		0.447862148284912	GeneCards	Yes
PDHA1	Pyruvate Dehydrogenase E1 Subunit Alpha 1	Microcephaly	Protein Coding	GC0XP019343	https://www.genecards.org/cgi-bin/carddisp.pl?gene=PDHA1		6		0.559167742729187	GeneCards	No
PDP1	Pyruvate Dehydrogenase Phosphatase Catalytic Subunit 1	Microcephaly	Protein Coding	GC08P093857	https://www.genecards.org/cgi-bin/carddisp.pl?gene=PDP1		2		0.160674482584	GeneCards	No
PGAP3	Post-GPI Attachment To Proteins Phospholipase 3	Microcephaly	Protein Coding	GC17M039676	https://www.genecards.org/cgi-bin/carddisp.pl?gene=PGAP3		2		0.254048675298691	GeneCards	No
PHC1	Polyhomeotic Homolog 1	Microcephaly	Protein Coding	GC12P008913	https://www.genecards.org/cgi-bin/carddisp.pl?gene=PHC1		2		1.90814030170441	GeneCards	No
PHF6	PHD Finger Protein 6	Microcephaly	Protein Coding	GC0XP134373	https://www.genecards.org/cgi-bin/carddisp.pl?gene=PHF6		3		0.227228030562401	GeneCards	No
PIAS4	Protein Inhibitor Of Activated STAT 4	Microcephaly	Protein Coding	GC19P004007	https://www.genecards.org/cgi-bin/carddisp.pl?gene=PIAS4		2		1.11734330654144	GeneCards	Yes
PIK3R1	Phosphoinositide-3-Kinase Regulatory Subunit 1	Microcephaly	Protein Coding	GC05P068215	https://www.genecards.org/cgi-bin/carddisp.pl?gene=PIK3R1		2		1.11734330654144	GeneCards	Yes
PLAA	Phospholipase A2 Activating Protein	Microcephaly	Protein Coding	GC09M026903	https://www.genecards.org/cgi-bin/carddisp.pl?gene=PLAA		2		1.04634952545166	GeneCards	No
PLK1	Polo Like Kinase 1	Microcephaly	Protein Coding	GC16P024042	https://www.genecards.org/cgi-bin/carddisp.pl?gene=PLK1		2		1.23496520519257	GeneCards	Yes
PMM2	Phosphomannomutase 2	Microcephaly	Protein Coding	GC16P008788	https://www.genecards.org/cgi-bin/carddisp.pl?gene=PMM2		2		0.254048675298691	GeneCards	No
PNPT1	Polyribonucleotide Nucleotidyltransferase 1	Microcephaly	Protein Coding	GC02M055634	https://www.genecards.org/cgi-bin/carddisp.pl?gene=PNPT1		2		0.160674482584	GeneCards	No
POGZ	Pogo Transposable Element Derived With ZNF Domain	Microcephaly	Protein Coding	GC01M151375	https://www.genecards.org/cgi-bin/carddisp.pl?gene=POGZ		5		1.40873193740845	GeneCards	No
POLR3B	RNA Polymerase III Subunit B	Microcephaly	Protein Coding	GC12P106357	https://www.genecards.org/cgi-bin/carddisp.pl?gene=POLR3B		2		0.419247806072235	GeneCards	No
POMGNT1	Protein O-Linked Mannose N-Acetylglucosaminyltransferase 1 (Beta 1-2)	Microcephaly	Protein Coding	GC01M046188	https://www.genecards.org/cgi-bin/carddisp.pl?gene=POMGNT1		3		1.07679224014282	GeneCards	No
PSAT1	Phosphoserine Aminotransferase 1	Microcephaly	Protein Coding	GC09P078297	https://www.genecards.org/cgi-bin/carddisp.pl?gene=PSAT1		3		0.744374692440033	GeneCards	Yes
PSMD12	Proteasome 26S Subunit Non-ATPase 12	Microcephaly	Protein Coding	GC17M067337	https://www.genecards.org/cgi-bin/carddisp.pl?gene=PSMD12		2		0.713931918144226	GeneCards	No
PTEN	Phosphatase And Tensin Homolog	Microcephaly	Protein Coding	GC10P087863	https://www.genecards.org/cgi-bin/carddisp.pl?gene=PTEN		3		0.677821159362793	GeneCards	Yes
PTPN23	Protein Tyrosine Phosphatase Non-Receptor Type 23	Microcephaly	Protein Coding	GC03P047397	https://www.genecards.org/cgi-bin/carddisp.pl?gene=PTPN23		2		0.278296381235123	GeneCards	No
PTRH2	Peptidyl-TRNA Hydrolase 2	Microcephaly	Protein Coding	GC17M059674	https://www.genecards.org/cgi-bin/carddisp.pl?gene=PTRH2		5		1.41719675064087	GeneCards	No
PUS1	Pseudouridine Synthase 1	Microcephaly	Protein Coding	GC12P131929	https://www.genecards.org/cgi-bin/carddisp.pl?gene=PUS1		2		0.160674482584	GeneCards	No
RAB18	RAB18 Member RAS Oncogene Family	Microcephaly	Protein Coding	GC10P027504	https://www.genecards.org/cgi-bin/carddisp.pl?gene=RAB18		7		0.972505271434784	GeneCards	No
RAB3GAP1	RAB3 GTPase Activating Protein Catalytic Subunit 1	Microcephaly	Protein Coding	GC02P135052	https://www.genecards.org/cgi-bin/carddisp.pl?gene=RAB3GAP1		19		2.6811797618866	GeneCards	No
RAB3GAP2	RAB3 GTPase Activating Non-Catalytic Protein Subunit 2	Microcephaly	Protein Coding	GC01M220149	https://www.genecards.org/cgi-bin/carddisp.pl?gene=RAB3GAP2		4		0.933967173099518	GeneCards	No
RAC1	Rac Family Small GTPase 1	Microcephaly	Protein Coding	GC07P006377	https://www.genecards.org/cgi-bin/carddisp.pl?gene=RAC1		3		0.726158499717712	GeneCards	Yes
RAD50	RAD50 Double Strand Break Repair Protein	Microcephaly	Protein Coding	GC05P132556	https://www.genecards.org/cgi-bin/carddisp.pl?gene=RAD50		7		0.933967173099518	GeneCards	Yes
RAD51	RAD51 Recombinase	Microcephaly	Protein Coding	GC15P040694	https://www.genecards.org/cgi-bin/carddisp.pl?gene=RAD51		7		1.57828032970428	GeneCards	Yes
RAD51C	RAD51 Paralog C	Microcephaly	Protein Coding	GC17P058692	https://www.genecards.org/cgi-bin/carddisp.pl?gene=RAD51C		2		0.196785256266594	GeneCards	Yes
RARS2	Arginyl-TRNA Synthetase 2 Mitochondrial	Microcephaly	Protein Coding	GC06M087514	https://www.genecards.org/cgi-bin/carddisp.pl?gene=RARS2		7		0.635388374328613	GeneCards	No
RB1	RB Transcriptional Corepressor 1	Microcephaly	Protein Coding	GC13P048303	https://www.genecards.org/cgi-bin/carddisp.pl?gene=RB1		2		0.485801339149475	GeneCards	Yes
RNASEH2B	Ribonuclease H2 Subunit B	Microcephaly	Protein Coding	GC13P050909	https://www.genecards.org/cgi-bin/carddisp.pl?gene=RNASEH2B		3		1.21071743965149	GeneCards	No
RNF113A	Ring Finger Protein 113A	Microcephaly	Protein Coding	GC0XM119870	https://www.genecards.org/cgi-bin/carddisp.pl?gene=RNF113A		3		0.643974304199219	GeneCards	No
RTEL1	Regulator Of Telomere Elongation Helicase 1	Microcephaly	Protein Coding	GC20P063658	https://www.genecards.org/cgi-bin/carddisp.pl?gene=RTEL1		12		1.26998901367188	GeneCards	No
SASS6	SAS-6 Centriolar Assembly Protein	Microcephaly	Protein Coding	GC01M100083	https://www.genecards.org/cgi-bin/carddisp.pl?gene=SASS6		5		2.79572057723999	GeneCards	No
SCAMP4	Secretory Carrier Membrane Protein 4	Microcephaly	Protein Coding	GC19P001905	https://www.genecards.org/cgi-bin/carddisp.pl?gene=SCAMP4		2		0.196785256266594	GeneCards	No
SCN8A	Sodium Voltage-Gated Channel Alpha Subunit 8	Microcephaly	Protein Coding	GC12P051590	https://www.genecards.org/cgi-bin/carddisp.pl?gene=SCN8A		2		0.561476171016693	GeneCards	No
SEMA5A	Semaphorin 5A	Microcephaly	Protein Coding	GC05M009036	https://www.genecards.org/cgi-bin/carddisp.pl?gene=SEMA5A		2		0.160674482584	GeneCards	No
SERAC1	Serine Active Site Containing 1	Microcephaly	Protein Coding	GC06M158109	https://www.genecards.org/cgi-bin/carddisp.pl?gene=SERAC1		3		1.10361289978027	GeneCards	No
SETD1A	SET Domain Containing 1A Histone Lysine Methyltransferase	Microcephaly	Protein Coding	GC16P036993	https://www.genecards.org/cgi-bin/carddisp.pl?gene=SETD1A		2		1.07679224014282	GeneCards	No
SHMT2	Serine Hydroxymethyltransferase 2	Microcephaly	Protein Coding	GC12P057229	https://www.genecards.org/cgi-bin/carddisp.pl?gene=SHMT2		2		0.254048675298691	GeneCards	No
SLC16A2	Solute Carrier Family 16 Member 2	Microcephaly	Protein Coding	GC0XP074455	https://www.genecards.org/cgi-bin/carddisp.pl?gene=SLC16A2		2		0.160674482584	GeneCards	No
SLC25A22	Solute Carrier Family 25 Member 22	Microcephaly	Protein Coding	GC11M001801	https://www.genecards.org/cgi-bin/carddisp.pl?gene=SLC25A22		2		0.227228030562401	GeneCards	No
SLC25A3	Solute Carrier Family 25 Member 3	Microcephaly	Protein Coding	GC12P098593	https://www.genecards.org/cgi-bin/carddisp.pl?gene=SLC25A3		2		0.160674482584	GeneCards	No
SMARCA2	SWI/SNF Related Matrix Associated Actin Dependent Regulator Of Chromatin Subfamily A Member 2	Microcephaly	Protein Coding	GC09P001980	https://www.genecards.org/cgi-bin/carddisp.pl?gene=SMARCA2		4		0.300594449043274	GeneCards	Yes
SMARCA4	SWI/SNF Related Matrix Associated Actin Dependent Regulator Of Chromatin Subfamily A Member 4	Microcephaly	Protein Coding	GC19P010932	https://www.genecards.org/cgi-bin/carddisp.pl?gene=SMARCA4		2		0.160674482584	GeneCards	No
SMARCB1	SWI/SNF Related Matrix Associated Actin Dependent Regulator Of Chromatin Subfamily B, Member 1	Microcephaly	Protein Coding	GC22P023786	https://www.genecards.org/cgi-bin/carddisp.pl?gene=SMARCB1		3		0.227228030562401	GeneCards	No
SMC3	Structural Maintenance Of Chromosomes 3	Microcephaly	Protein Coding	GC10P110567	https://www.genecards.org/cgi-bin/carddisp.pl?gene=SMC3		2		0.227228030562401	GeneCards	Yes
SNRPN	Small Nuclear Ribonucleoprotein Polypeptide N	Microcephaly	Protein Coding	GC15P024823	https://www.genecards.org/cgi-bin/carddisp.pl?gene=SNRPN		3		0.227228030562401	GeneCards	No
SOX11	SRY-Box Transcription Factor 11	Microcephaly	Protein Coding	GC02P005703	https://www.genecards.org/cgi-bin/carddisp.pl?gene=SOX11		3		0.536869704723358	GeneCards	No
SPTAN1	Spectrin Alpha Non-Erythrocytic 1	Microcephaly	Protein Coding	GC09P128552	https://www.genecards.org/cgi-bin/carddisp.pl?gene=SPTAN1		2		0.160674482584	GeneCards	No
SUMF1	Sulfatase Modifying Factor 1	Microcephaly	Protein Coding	GC03M003700	https://www.genecards.org/cgi-bin/carddisp.pl?gene=SUMF1		2		0.419247806072235	GeneCards	No
SUOX	Sulfite Oxidase	Microcephaly	Protein Coding	GC12P055997	https://www.genecards.org/cgi-bin/carddisp.pl?gene=SUOX		3		0.562463164329529	GeneCards	No
TASP1	Taspase 1	Microcephaly	Protein Coding	GC20M013105	https://www.genecards.org/cgi-bin/carddisp.pl?gene=TASP1		2		1.42869329452515	GeneCards	No
TBC1D20	TBC1 Domain Family Member 20	Microcephaly	Protein Coding	GC20M000423	https://www.genecards.org/cgi-bin/carddisp.pl?gene=TBC1D20		4		0.738862037658691	GeneCards	No
TBC1D23	TBC1 Domain Family Member 23	Microcephaly	Protein Coding	GC03P100260	https://www.genecards.org/cgi-bin/carddisp.pl?gene=TBC1D23		2		0.911669135093689	GeneCards	No
TBCE	Tubulin Folding Cofactor E	Microcephaly	Protein Coding	GC01P235380	https://www.genecards.org/cgi-bin/carddisp.pl?gene=TBCE		3		0.485801339149475	GeneCards	No
TBL1XR1	TBL1X Receptor 1	Microcephaly	Protein Coding	GC03M177019	https://www.genecards.org/cgi-bin/carddisp.pl?gene=TBL1XR1		2		0.644647419452667	GeneCards	No
TBR1	T-Box Brain Transcription Factor 1	Microcephaly	Protein Coding	GC02P161416	https://www.genecards.org/cgi-bin/carddisp.pl?gene=TBR1		2		0.592905938625336	GeneCards	No
TBX4	T-Box Transcription Factor 4	Microcephaly	Protein Coding	GC17P061451	https://www.genecards.org/cgi-bin/carddisp.pl?gene=TBX4		3		1.47976160049438	GeneCards	No
TCF4	Transcription Factor 4	Microcephaly	Protein Coding	GC18M055222	https://www.genecards.org/cgi-bin/carddisp.pl?gene=TCF4		5		0.817741096019745	GeneCards	Yes
TCOF1	Treacle Ribosome Biogenesis Factor 1	Microcephaly	Protein Coding	GC05P150358	https://www.genecards.org/cgi-bin/carddisp.pl?gene=TCOF1		4		1.60698270797729	GeneCards	No
TERF2	Telomeric Repeat Binding Factor 2	Microcephaly	Protein Coding	GC16M069355	https://www.genecards.org/cgi-bin/carddisp.pl?gene=TERF2		2		1.18389678001404	GeneCards	Yes
TERT	Telomerase Reverse Transcriptase	Microcephaly	Protein Coding	GC05M001253	https://www.genecards.org/cgi-bin/carddisp.pl?gene=TERT		3		0.608536601066589	GeneCards	Yes
TGIF1	TGFB Induced Factor Homeobox 1	Microcephaly	Protein Coding	GC18P003411	https://www.genecards.org/cgi-bin/carddisp.pl?gene=TGIF1		2		0.419247806072235	GeneCards	Yes
THAP11	THAP Domain Containing 11	Microcephaly	Protein Coding	GC16P067844	https://www.genecards.org/cgi-bin/carddisp.pl?gene=THAP11		2		0.196785256266594	GeneCards	Yes
THOC6	THO Complex 6	Microcephaly	Protein Coding	GC16P003024	https://www.genecards.org/cgi-bin/carddisp.pl?gene=THOC6		3		0.227228030562401	GeneCards	No
TLR3	Toll Like Receptor 3	Microcephaly	Protein Coding	GC04P186059	https://www.genecards.org/cgi-bin/carddisp.pl?gene=TLR3		2		1.07679224014282	GeneCards	Yes
TP53BP1	Tumor Protein P53 Binding Protein 1	Microcephaly	Protein Coding	GC15M043403	https://www.genecards.org/cgi-bin/carddisp.pl?gene=TP53BP1		4		1.19040632247925	GeneCards	Yes
TRAIP	TRAF Interacting Protein	Microcephaly	Protein Coding	GC03M050281	https://www.genecards.org/cgi-bin/carddisp.pl?gene=TRAIP		2		0.774972796440125	GeneCards	Yes
TRAPPC4	Trafficking Protein Particle Complex Subunit 4	Microcephaly	Protein Coding	GC11P119018	https://www.genecards.org/cgi-bin/carddisp.pl?gene=TRAPPC4		3		1.36218619346619	GeneCards	No
TRNT1	TRNA Nucleotidyl Transferase 1	Microcephaly	Protein Coding	GC03P003126	https://www.genecards.org/cgi-bin/carddisp.pl?gene=TRNT1		2		0.160674482584	GeneCards	No
TSEN2	TRNA Splicing Endonuclease Subunit 2	Microcephaly	Protein Coding	GC03P012484	https://www.genecards.org/cgi-bin/carddisp.pl?gene=TSEN2		2		0.254048675298691	GeneCards	No
TSEN34	TRNA Splicing Endonuclease Subunit 34	Microcephaly	Protein Coding	GC19P060490	https://www.genecards.org/cgi-bin/carddisp.pl?gene=TSEN34		2		0.300594449043274	GeneCards	No
TSEN54	TRNA Splicing Endonuclease Subunit 54	Microcephaly	Protein Coding	GC17P075515	https://www.genecards.org/cgi-bin/carddisp.pl?gene=TSEN54		12		0.805703103542328	GeneCards	No
TUBGCP2	Tubulin Gamma Complex Associated Protein 2	Microcephaly	Protein Coding	GC10M133278	https://www.genecards.org/cgi-bin/carddisp.pl?gene=TUBGCP2		2		1.69871640205383	GeneCards	No
TUBGCP3	Tubulin Gamma Complex Associated Protein 3	Microcephaly	Protein Coding	GC13M112485	https://www.genecards.org/cgi-bin/carddisp.pl?gene=TUBGCP3		2		0.254048675298691	GeneCards	No
TUBGCP6	Tubulin Gamma Complex Associated Protein 6	Microcephaly	Protein Coding	GC22M050217	https://www.genecards.org/cgi-bin/carddisp.pl?gene=TUBGCP6		5		2.02047729492188	GeneCards	No
TUSC3	Tumor Suppressor Candidate 3	Microcephaly	Protein Coding	GC08P015417	https://www.genecards.org/cgi-bin/carddisp.pl?gene=TUSC3		3		0.227228030562401	GeneCards	No
UBA5	Ubiquitin Like Modifier Activating Enzyme 5	Microcephaly	Protein Coding	GC03P132654	https://www.genecards.org/cgi-bin/carddisp.pl?gene=UBA5		4		1.83515346050262	GeneCards	No
UBC	Ubiquitin C	Microcephaly	Protein Coding	GC12M124911	https://www.genecards.org/cgi-bin/carddisp.pl?gene=UBC		2		0.160674482584	GeneCards	Yes
UBE3A	Ubiquitin Protein Ligase E3A	Microcephaly	Protein Coding	GC15M025333	https://www.genecards.org/cgi-bin/carddisp.pl?gene=UBE3A		15		1.59544587135315	GeneCards	No
UBE3B	Ubiquitin Protein Ligase E3B	Microcephaly	Protein Coding	GC12P109477	https://www.genecards.org/cgi-bin/carddisp.pl?gene=UBE3B		7		0.984715163707733	GeneCards	No
UFC1	Ubiquitin-Fold Modifier Conjugating Enzyme 1	Microcephaly	Protein Coding	GC01P161241	https://www.genecards.org/cgi-bin/carddisp.pl?gene=UFC1		2		0.902318239212036	GeneCards	No
USP9X	Ubiquitin Specific Peptidase 9 X-Linked	Microcephaly	Protein Coding	GC0XP041085	https://www.genecards.org/cgi-bin/carddisp.pl?gene=USP9X		2		1.01023864746094	GeneCards	Yes
VARS2	Valyl-TRNA Synthetase 2	Microcephaly	Protein Coding	GC06P064120	https://www.genecards.org/cgi-bin/carddisp.pl?gene=VARS2		2		0.227228030562401	GeneCards	No
VIP	Vasoactive Intestinal Peptide	Microcephaly	Protein Coding	GC06P152750	https://www.genecards.org/cgi-bin/carddisp.pl?gene=VIP		2		0.455358564853668	GeneCards	No
VPS11	VPS11 Core Subunit Of CORVET And HOPS Complexes	Microcephaly	Protein Coding	GC11P119067	https://www.genecards.org/cgi-bin/carddisp.pl?gene=VPS11		2		0.675090193748474	GeneCards	No
VPS51	VPS51 Subunit Of GARP Complex	Microcephaly	Protein Coding	GC11P065089	https://www.genecards.org/cgi-bin/carddisp.pl?gene=VPS51		2		1.81233048439026	GeneCards	No
VPS53	VPS53 Subunit Of GARP Complex	Microcephaly	Protein Coding	GC17M000508	https://www.genecards.org/cgi-bin/carddisp.pl?gene=VPS53		2		1.01023864746094	GeneCards	No
WDFY3	WD Repeat And FYVE Domain Containing 3	Microcephaly	Protein Coding	GC04M084669	https://www.genecards.org/cgi-bin/carddisp.pl?gene=WDFY3		2		0.841432690620422	GeneCards	No
WDR4	WD Repeat Domain 4	Microcephaly	Protein Coding	GC21M042843	https://www.genecards.org/cgi-bin/carddisp.pl?gene=WDR4		3		1.21574521064758	GeneCards	No
XRCC1	X-Ray Repair Cross Complementing 1	Microcephaly	Protein Coding	GC19M043543	https://www.genecards.org/cgi-bin/carddisp.pl?gene=XRCC1		2		0.419247806072235	GeneCards	Yes
XRCC4	X-Ray Repair Cross Complementing 4	Microcephaly	Protein Coding	GC05P083077	https://www.genecards.org/cgi-bin/carddisp.pl?gene=XRCC4		9		2.67011952400208	GeneCards	Yes
YARS2	Tyrosyl-TRNA Synthetase 2	Microcephaly	Protein Coding	GC12M032725	https://www.genecards.org/cgi-bin/carddisp.pl?gene=YARS2		4		1.18389678001404	GeneCards	No
YIPF5	Yip1 Domain Family Member 5	Microcephaly	Protein Coding	GC05M144158	https://www.genecards.org/cgi-bin/carddisp.pl?gene=YIPF5		2		1.72553706169128	GeneCards	No
ZBTB16	Zinc Finger And BTB Domain Containing 16	Microcephaly	Protein Coding	GC11P114059	https://www.genecards.org/cgi-bin/carddisp.pl?gene=ZBTB16		2		1.26608109474182	GeneCards	No
ZC4H2	Zinc Finger C4H2-Type Containing	Microcephaly	Protein Coding	GC0XM064915	https://www.genecards.org/cgi-bin/carddisp.pl?gene=ZC4H2		2		0.278296381235123	GeneCards	No
ZIC2	Zic Family Member 2	Microcephaly	Protein Coding	GC13P099981	https://www.genecards.org/cgi-bin/carddisp.pl?gene=ZIC2		2		0.196785256266594	GeneCards	No
ZNF592	Zinc Finger Protein 592	Microcephaly	Protein Coding	GC15P086461	https://www.genecards.org/cgi-bin/carddisp.pl?gene=ZNF592		2		0.419247806072235	GeneCards	No
CEP63	Centrosomal Protein 63	Microcephaly	Protein Coding	GC03P134485	https://www.genecards.org/cgi-bin/carddisp.pl?gene=CEP63	2	5	0.6	2.50586628913879	DisGeNET + GeneCards	No
DYRK1A	Dual Specificity Tyrosine Phosphorylation Regulated Kinase 1A	Microcephaly	Protein Coding	GC21P037365	https://www.genecards.org/cgi-bin/carddisp.pl?gene=DYRK1A	13	19	0.5	3.84533333778381	DisGeNET + GeneCards	No
FOXG1	Forkhead Box G1	Microcephaly	Protein Coding	GC14P028766	https://www.genecards.org/cgi-bin/carddisp.pl?gene=FOXG1	11	20	0.5	2.9344744682312	DisGeNET + GeneCards	No
WDR62	WD Repeat Domain 62	Microcephaly	Protein Coding	GC19P036054	https://www.genecards.org/cgi-bin/carddisp.pl?gene=WDR62	16	32	0.5	6.32606363296509	DisGeNET + GeneCards	No
LIG4	DNA Ligase 4	Microcephaly	Protein Coding	GC13M108207	https://www.genecards.org/cgi-bin/carddisp.pl?gene=LIG4	8	19	0.47	2.34815382957458	DisGeNET + GeneCards	Yes
PNKP	Polynucleotide Kinase 3'-Phosphatase	Microcephaly	Protein Coding	GC19M054153	https://www.genecards.org/cgi-bin/carddisp.pl?gene=PNKP	7	15	0.47	3.38755226135254	DisGeNET + GeneCards	Yes
MFSD2A	Major Facilitator Superfamily Domain Containing 2A	Microcephaly	Protein Coding	GC01P039955	https://www.genecards.org/cgi-bin/carddisp.pl?gene=MFSD2A	5	8	0.45	3.18934178352356	DisGeNET + GeneCards	No
SLC9A6	Solute Carrier Family 9 Member A6	Microcephaly	Protein Coding	GC0XP135985	https://www.genecards.org/cgi-bin/carddisp.pl?gene=SLC9A6	4	11	0.44	2.66545534133911	DisGeNET + GeneCards	No
EIF2S3	Eukaryotic Translation Initiation Factor 2 Subunit Gamma	Microcephaly	Protein Coding	GC0XP024054	https://www.genecards.org/cgi-bin/carddisp.pl?gene=EIF2S3	4	6	0.43	2.18008661270142	DisGeNET + GeneCards	No
KIF2A	Kinesin Family Member 2A	Microcephaly	Protein Coding	GC05P062306	https://www.genecards.org/cgi-bin/carddisp.pl?gene=KIF2A	4	2	0.43	1.69871640205383	DisGeNET + GeneCards	No
CENPJ	Centromere Protein J	Microcephaly	Protein Coding	GC13M024882	https://www.genecards.org/cgi-bin/carddisp.pl?gene=CENPJ	3	22	0.42	4.54524564743042	DisGeNET + GeneCards	No
DONSON	DNA Replication Fork Stabilization Factor DONSON	Microcephaly	Protein Coding	GC21M033559	https://www.genecards.org/cgi-bin/carddisp.pl?gene=DONSON	2	7	0.42	2.64727377891541	DisGeNET + GeneCards	No
GPT2	Glutamic--Pyruvic Transaminase 2	Microcephaly	Protein Coding	GC16P046885	https://www.genecards.org/cgi-bin/carddisp.pl?gene=GPT2	3	4	0.42	1.90693879127502	DisGeNET + GeneCards	No
KIF14	Kinesin Family Member 14	Microcephaly	Protein Coding	GC01M200551	https://www.genecards.org/cgi-bin/carddisp.pl?gene=KIF14	3	4	0.42	2.87002515792847	DisGeNET + GeneCards	No
UFM1	Ubiquitin Fold Modifier 1	Microcephaly	Protein Coding	GC13P038349	https://www.genecards.org/cgi-bin/carddisp.pl?gene=UFM1	2	3	0.42	1.01821279525757	DisGeNET + GeneCards	No
DNM1L	Dynamin 1 Like	Microcephaly	Protein Coding	GC12P032679	https://www.genecards.org/cgi-bin/carddisp.pl?gene=DNM1L	2	4	0.41	2.06702589988708	DisGeNET + GeneCards	No
KIFBP	Kinesin Family Binding Protein	Microcephaly	Protein Coding	GC10P068990	https://www.genecards.org/cgi-bin/carddisp.pl?gene=KIFBP	2	4	0.41	0.321348965167999	DisGeNET + GeneCards	No
PUS7	Pseudouridine Synthase 7	Microcephaly	Protein Coding	GC07M105439	https://www.genecards.org/cgi-bin/carddisp.pl?gene=PUS7	2	2	0.41	2.15373206138611	DisGeNET + GeneCards	No
ASPM	Assembly Factor For Spindle Microtubules	Microcephaly	Protein Coding	GC01M197084	https://www.genecards.org/cgi-bin/carddisp.pl?gene=ASPM	14	71	0.4	8.84788608551025	DisGeNET + GeneCards	Yes
MCPH1	Microcephalin 1	Microcephaly	Protein Coding	GC08P006406	https://www.genecards.org/cgi-bin/carddisp.pl?gene=MCPH1	17	84	0.4	8.36132049560547	DisGeNET + GeneCards	Yes
CDK5RAP2	CDK5 regulatory subunit associated protein 2	Microcephaly	Protein Coding	GC09M120388	https://www.genecards.org/cgi-bin/carddisp.pl?gene=CDK5RAP2	8	34	0.38	6.65003940454926	DisGeNET + GeneCards	No
TUBB	Tubulin Beta Class I	Microcephaly	Protein Coding	GC06P064115	https://www.genecards.org/cgi-bin/carddisp.pl?gene=TUBB	4	4	0.34	1.81906926631927	DisGeNET + GeneCards	No
CIT	Citron Rho-Interacting Serine/Threonine Kinase	Microcephaly	Protein Coding	GC12M119650	https://www.genecards.org/cgi-bin/carddisp.pl?gene=CIT	3	9	0.32	3.6125431060791	DisGeNET + GeneCards	No
AGMO	Alkylglycerol Monooxygenase	Microcephaly	Protein Coding	GC07M015117	https://www.genecards.org/cgi-bin/carddisp.pl?gene=AGMO	2	2	0.31	1.07679224014282	DisGeNET + GeneCards	No
PCDH12	Protocadherin 12	Microcephaly	Protein Coding	GC05M141943	https://www.genecards.org/cgi-bin/carddisp.pl?gene=PCDH12	4	4	0.31	2.27844858169556	DisGeNET + GeneCards	No
STAMBP	STAM Binding Protein	Microcephaly	Protein Coding	GC02P073828	https://www.genecards.org/cgi-bin/carddisp.pl?gene=STAMBP	2	9	0.31	2.94252681732178	DisGeNET + GeneCards	No
TUBG1	Tubulin Gamma 1	Microcephaly	Protein Coding	GC17P042609	https://www.genecards.org/cgi-bin/carddisp.pl?gene=TUBG1	2	5	0.31	1.60499846935272	DisGeNET + GeneCards	No
TBCD	Tubulin Folding Cofactor D	Microcephaly	Protein Coding	GC17P082752	https://www.genecards.org/cgi-bin/carddisp.pl?gene=TBCD	2	5	0.3	2.0562698841095	DisGeNET + GeneCards	No
MECP2	Methyl-CpG Binding Protein 2	Microcephaly	Protein Coding	GC0XM154021	https://www.genecards.org/cgi-bin/carddisp.pl?gene=MECP2	8	32	0.18	2.52241182327271	DisGeNET + GeneCards	Yes
NDE1	NudE Neurodevelopment Protein 1	Microcephaly	Protein Coding	GC16P015933	https://www.genecards.org/cgi-bin/carddisp.pl?gene=NDE1	8	7	0.18	2.78669214248657	DisGeNET + GeneCards	No
KIF11	Kinesin Family Member 11	Microcephaly	Protein Coding	GC10P092574	https://www.genecards.org/cgi-bin/carddisp.pl?gene=KIF11	7	14	0.17	4.11747074127197	DisGeNET + GeneCards	No
NBN	Nibrin	Microcephaly	Protein Coding	GC08M089933	https://www.genecards.org/cgi-bin/carddisp.pl?gene=NBN	6	46	0.16	3.2078709602356	DisGeNET + GeneCards	Yes
STIL	STIL Centriolar Assembly Protein	Microcephaly	Protein Coding	GC01M047250	https://www.genecards.org/cgi-bin/carddisp.pl?gene=STIL	6	17	0.16	4.30475997924805	DisGeNET + GeneCards	No
ATR	ATR Serine/Threonine Kinase	Microcephaly	Protein Coding	GC03M142449	https://www.genecards.org/cgi-bin/carddisp.pl?gene=ATR	5	15	0.15	2.46359634399414	DisGeNET + GeneCards	Yes
EFTUD2	Elongation Factor Tu GTP Binding Domain Containing 2	Microcephaly	Protein Coding	GC17M044852	https://www.genecards.org/cgi-bin/carddisp.pl?gene=EFTUD2	5	16	0.15	3.8326621055603	DisGeNET + GeneCards	No
IGF1R	Insulin Like Growth Factor 1 Receptor	Microcephaly	Protein Coding	GC15P098648	https://www.genecards.org/cgi-bin/carddisp.pl?gene=IGF1R	5	12	0.15	1.94603097438812	DisGeNET + GeneCards	Yes
TP53	Tumor Protein P53	Microcephaly	Protein Coding	GC17M007661	https://www.genecards.org/cgi-bin/carddisp.pl?gene=TP53	5	9	0.15	1.69669723510742	DisGeNET + GeneCards	Yes
ZBTB18	Zinc Finger And BTB Domain Containing 18	Microcephaly	Protein Coding	GC01P244048	https://www.genecards.org/cgi-bin/carddisp.pl?gene=ZBTB18	5	6	0.15	1.01237869262695	DisGeNET + GeneCards	No
NHEJ1	Non-Homologous End Joining Factor 1	Microcephaly	Protein Coding	GC02M219098	https://www.genecards.org/cgi-bin/carddisp.pl?gene=NHEJ1	4	10	0.14	2.40932464599609	DisGeNET + GeneCards	Yes
TRMT10A	TRNA Methyltransferase 10A	Microcephaly	Protein Coding	GC04M099546	https://www.genecards.org/cgi-bin/carddisp.pl?gene=TRMT10A	4	6	0.14	3.256427526474	DisGeNET + GeneCards	No
WDR73	WD Repeat Domain 73	Microcephaly	Protein Coding	GC15M084639	https://www.genecards.org/cgi-bin/carddisp.pl?gene=WDR73	4	10	0.14	2.62237858772278	DisGeNET + GeneCards	No
DIAPH1	Diaphanous Related Formin 1	Microcephaly	Protein Coding	GC05M141516	https://www.genecards.org/cgi-bin/carddisp.pl?gene=DIAPH1	3	4	0.13	2.57623076438904	DisGeNET + GeneCards	No
HNRNPU	Heterogeneous Nuclear Ribonucleoprotein U	Microcephaly	Protein Coding	GC01M244844	https://www.genecards.org/cgi-bin/carddisp.pl?gene=HNRNPU	3	6	0.13	0.77531909942627	DisGeNET + GeneCards	No
IGF1	Insulin Like Growth Factor 1	Microcephaly	Protein Coding	GC12M102395	https://www.genecards.org/cgi-bin/carddisp.pl?gene=IGF1	3	6	0.13	0.887421369552612	DisGeNET + GeneCards	Yes
KATNB1	Katanin Regulatory Subunit B1	Microcephaly	Protein Coding	GC16P057735	https://www.genecards.org/cgi-bin/carddisp.pl?gene=KATNB1	3	4	0.13	0.984715163707733	DisGeNET + GeneCards	No
KNL1	Kinetochore Scaffold 1	Microcephaly	Protein Coding	GC15P040595	https://www.genecards.org/cgi-bin/carddisp.pl?gene=KNL1	3	8	0.13	3.20988345146179	DisGeNET + GeneCards	No
MYCN	MYCN Proto-Oncogene	Microcephaly	Protein Coding	GC02P015949	https://www.genecards.org/cgi-bin/carddisp.pl?gene=MYCN	3	11	0.13	1.29761588573456	DisGeNET + GeneCards	Yes
PYCR2	Pyrroline-5-Carboxylate Reductase 2	Microcephaly	Protein Coding	GC01M225919	https://www.genecards.org/cgi-bin/carddisp.pl?gene=PYCR2	3	5	0.13	2.84892463684082	DisGeNET + GeneCards	No
QARS1	Glutaminyl-TRNA Synthetase 1	Microcephaly	Protein Coding	GC03M049644	https://www.genecards.org/cgi-bin/carddisp.pl?gene=QARS1	3	5	0.13	2.46007251739502	DisGeNET + GeneCards	No
RTTN	Rotatin	Microcephaly	Protein Coding	GC18M070003	https://www.genecards.org/cgi-bin/carddisp.pl?gene=RTTN	3	7	0.13	3.14510679244995	DisGeNET + GeneCards	No
SLC25A19	Solute Carrier Family 25 Member 19	Microcephaly	Protein Coding	GC17M075273	https://www.genecards.org/cgi-bin/carddisp.pl?gene=SLC25A19	3	5	0.13	2.73557472229004	DisGeNET + GeneCards	No
VPS13B	Vacuolar Protein Sorting 13 Homolog B	Microcephaly	Protein Coding	GC08P099011	https://www.genecards.org/cgi-bin/carddisp.pl?gene=VPS13B	3	38	0.13	3.38556051254272	DisGeNET + GeneCards	No
ANKLE2	Ankyrin Repeat And LEM Domain Containing 2	Microcephaly	Protein Coding	GC12M132725	https://www.genecards.org/cgi-bin/carddisp.pl?gene=ANKLE2	2	4	0.12	2.19436049461365	DisGeNET + GeneCards	No
ASXL3	ASXL Transcriptional Regulator 3	Microcephaly	Protein Coding	GC18P033578	https://www.genecards.org/cgi-bin/carddisp.pl?gene=ASXL3	2	3	0.12	1.4555139541626	DisGeNET + GeneCards	No
AUTS2	Activator Of Transcription And Developmental Regulator AUTS2	Microcephaly	Protein Coding	GC07P069598	https://www.genecards.org/cgi-bin/carddisp.pl?gene=AUTS2	2	4	0.12	0.824677228927612	DisGeNET + GeneCards	No
CDC6	Cell Division Cycle 6	Microcephaly	Protein Coding	GC17P040287	https://www.genecards.org/cgi-bin/carddisp.pl?gene=CDC6	2	2	0.12	0.485801339149475	DisGeNET + GeneCards	Yes
COG6	Component Of Oligomeric Golgi Complex 6	Microcephaly	Protein Coding	GC13P039655	https://www.genecards.org/cgi-bin/carddisp.pl?gene=COG6	2	4	0.12	0.687026858329773	DisGeNET + GeneCards	No
CTNNB1	Catenin Beta 1	Microcephaly	Protein Coding	GC03P041236	https://www.genecards.org/cgi-bin/carddisp.pl?gene=CTNNB1	2	5	0.12	1.94501280784607	DisGeNET + GeneCards	Yes
NSD1	Nuclear Receptor Binding SET Domain Protein 1	Microcephaly	Protein Coding	GC05P177134	https://www.genecards.org/cgi-bin/carddisp.pl?gene=NSD1	2	5	0.12	1.27801775932312	DisGeNET + GeneCards	No
NSUN2	NOP2/Sun RNA Methyltransferase 2	Microcephaly	Protein Coding	GC05M006599	https://www.genecards.org/cgi-bin/carddisp.pl?gene=NSUN2	2	5	0.12	0.860600769519806	DisGeNET + GeneCards	No
ORC4	Origin Recognition Complex Subunit 4	Microcephaly	Protein Coding	GC02M147930	https://www.genecards.org/cgi-bin/carddisp.pl?gene=ORC4	2	2	0.12	0.485801339149475	DisGeNET + GeneCards	Yes
PHGDH	Phosphoglycerate Dehydrogenase	Microcephaly	Protein Coding	GC01P119660	https://www.genecards.org/cgi-bin/carddisp.pl?gene=PHGDH	2	24	0.12	1.84205067157745	DisGeNET + GeneCards	No
PPP1R15B	Protein Phosphatase 1 Regulatory Subunit 15B	Microcephaly	Protein Coding	GC01M204401	https://www.genecards.org/cgi-bin/carddisp.pl?gene=PPP1R15B	2	2	0.12	2.359295129776	DisGeNET + GeneCards	No
PRUNE1	Prune Exopolyphosphatase 1	Microcephaly	Protein Coding	GC01P151008	https://www.genecards.org/cgi-bin/carddisp.pl?gene=PRUNE1	2	5	0.12	2.13285160064697	DisGeNET + GeneCards	No
PUF60	Poly(U) Binding Splicing Factor 60	Microcephaly	Protein Coding	GC08M143816	https://www.genecards.org/cgi-bin/carddisp.pl?gene=PUF60	2	3	0.12	1.80754542350769	DisGeNET + GeneCards	No
RBBP8	RB Binding Protein 8	Microcephaly	Protein Coding	GC18P022798	https://www.genecards.org/cgi-bin/carddisp.pl?gene=RBBP8	2	7	0.12	2.54766988754272	DisGeNET + GeneCards	Yes
SHH	Sonic Hedgehog Signaling Molecule	Microcephaly	Protein Coding	GC07M155799	https://www.genecards.org/cgi-bin/carddisp.pl?gene=SHH	2	9	0.12	1.3447961807251	DisGeNET + GeneCards	Yes
SPATA5	Spermatogenesis Associated 5	Microcephaly	Protein Coding	GC04P122923	https://www.genecards.org/cgi-bin/carddisp.pl?gene=SPATA5	2	4	0.12	1.95041406154633	DisGeNET + GeneCards	No
TUBGCP4	Tubulin Gamma Complex Associated Protein 4	Microcephaly	Protein Coding	GC15P043369	https://www.genecards.org/cgi-bin/carddisp.pl?gene=TUBGCP4	2	3	0.12	2.10876965522766	DisGeNET + GeneCards	No
ZEB2	Zinc Finger E-Box Binding Homeobox 2	Microcephaly	Protein Coding	GC02M144384	https://www.genecards.org/cgi-bin/carddisp.pl?gene=ZEB2	2	35	0.12	3.29867506027222	DisGeNET + GeneCards	No
ZNF335	Zinc Finger Protein 335	Microcephaly	Protein Coding	GC20M045948	https://www.genecards.org/cgi-bin/carddisp.pl?gene=ZNF335	2	4	0.12	2.43398237228394	DisGeNET + GeneCards	No
ARFGEF2	ADP Ribosylation Factor Guanine Nucleotide Exchange Factor 2	Microcephaly	Protein Coding	GC20P048921	https://www.genecards.org/cgi-bin/carddisp.pl?gene=ARFGEF2	7	8	0.07	2.20300269126892	DisGeNET + GeneCards	No
AKT3	AKT Serine/Threonine Kinase 3	Microcephaly	Protein Coding	GC01M243488	https://www.genecards.org/cgi-bin/carddisp.pl?gene=AKT3	6	4	0.06	1.79283738136292	DisGeNET + GeneCards	Yes
SLC1A4	Solute Carrier Family 1 Member 4	Microcephaly	Protein Coding	GC02P064988	https://www.genecards.org/cgi-bin/carddisp.pl?gene=SLC1A4	4	5	0.04	3.12658309936523	DisGeNET + GeneCards	No
VRK1	VRK Serine/Threonine Kinase 1	Microcephaly	Protein Coding	GC14P096797	https://www.genecards.org/cgi-bin/carddisp.pl?gene=VRK1	3	4	0.03	1.67428302764893	DisGeNET + GeneCards	Yes
ATM	ATM Serine/Threonine Kinase	Microcephaly	Protein Coding	GC11P108222	https://www.genecards.org/cgi-bin/carddisp.pl?gene=ATM	2	5	0.02	0.841432690620422	DisGeNET + GeneCards	Yes
CHMP1A	Charged Multivesicular Body Protein 1A	Microcephaly	Protein Coding	GC16M089644	https://www.genecards.org/cgi-bin/carddisp.pl?gene=CHMP1A	2	2	0.02	0.675090193748474	DisGeNET + GeneCards	No
PAFAH1B1	Platelet Activating Factor Acetylhydrolase 1b Regulatory Subunit 1	Microcephaly	Protein Coding	GC17P002593	https://www.genecards.org/cgi-bin/carddisp.pl?gene=PAFAH1B1	2	6	0.02	0.619726538658142	DisGeNET + GeneCards	No
RBM8A	RNA Binding Motif Protein 8A	Microcephaly	Protein Coding	GC01M145921	https://www.genecards.org/cgi-bin/carddisp.pl?gene=RBM8A	2	2	0.02	1.04634952545166	DisGeNET + GeneCards	No
SNX3	Sorting Nexin 3	Microcephaly	Protein Coding	GC06M108211	https://www.genecards.org/cgi-bin/carddisp.pl?gene=SNX3	2	2	0.02	2.20027780532837	DisGeNET + GeneCards	No
TNF	Tumor Necrosis Factor	Microcephaly	Protein Coding	GC06P064135	https://www.genecards.org/cgi-bin/carddisp.pl?gene=TNF	2	2	0.02	1.01023864746094	DisGeNET + GeneCards	Yes
VARS1	Valyl-TRNA Synthetase 1	Microcephaly	Protein Coding	GC06M054194	https://www.genecards.org/cgi-bin/carddisp.pl?gene=VARS1	2	4	0.02	1.92316269874573	DisGeNET + GeneCards	No
WDR81	WD Repeat Domain 81	Microcephaly	Protein Coding	GC17P001716	https://www.genecards.org/cgi-bin/carddisp.pl?gene=WDR81	2	2	0.02	1.12786054611206	DisGeNET + GeneCards	No
CASK	calcium/calmodulin dependent serine protein kinase	Microcephaly	Protein Coding	GC0XM041514	https://www.genecards.org/cgi-bin/carddisp.pl?gene=CASK	12		0.5		DisGeNET	No
SLC2A1	solute carrier family 2 member 1	Microcephaly	Protein Coding	GC01M042925	https://www.genecards.org/cgi-bin/carddisp.pl?gene=SLC2A1	10		0.48		DisGeNET	No
PQBP1	polyglutamine binding protein 1	Microcephaly	Protein Coding	GC0XP048890	https://www.genecards.org/cgi-bin/carddisp.pl?gene=PQBP1	7		0.45		DisGeNET	No
ORC1	origin recognition complex subunit 1	Microcephaly	Protein Coding	GC01M052372	https://www.genecards.org/cgi-bin/carddisp.pl?gene=ORC1	3		0.42		DisGeNET	No
BUB1B	BUB1 mitotic checkpoint serine/threonine kinase B	Microcephaly	Protein Coding	GC15P040161	https://www.genecards.org/cgi-bin/carddisp.pl?gene=BUB1B	2		0.41		DisGeNET	No
PLK4	polo like kinase 4	Microcephaly	Protein Coding	GC04P127880	https://www.genecards.org/cgi-bin/carddisp.pl?gene=PLK4	2		0.41		DisGeNET	No
TRRAP	transformation/transcription domain associated protein	Microcephaly	Protein Coding	GC07P098877	https://www.genecards.org/cgi-bin/carddisp.pl?gene=TRRAP	2		0.4		DisGeNET	No
ZMIZ1	zinc finger MIZ-type containing 1	Microcephaly	Protein Coding	GC10P079068	https://www.genecards.org/cgi-bin/carddisp.pl?gene=ZMIZ1	2		0.3		DisGeNET	No
TRAPPC9	trafficking protein particle complex 9	Microcephaly	Protein Coding	GC08M139728	https://www.genecards.org/cgi-bin/carddisp.pl?gene=TRAPPC9	6		0.16		DisGeNET	No
BRAT1	BRCA1 associated ATM activator 1	Microcephaly	Protein Coding	GC07M002687	https://www.genecards.org/cgi-bin/carddisp.pl?gene=BRAT1	3		0.13		DisGeNET	No
POMT2	protein O-mannosyltransferase 2	Microcephaly	Protein Coding	GC14M077274	https://www.genecards.org/cgi-bin/carddisp.pl?gene=POMT2	3		0.13		DisGeNET	No
TUBB4A	tubulin beta 4A class IVa	Microcephaly	Protein Coding	GC19M006496	https://www.genecards.org/cgi-bin/carddisp.pl?gene=TUBB4A	3		0.13		DisGeNET	No
KAT6A	lysine acetyltransferase 6A	Microcephaly	Protein Coding	GC08M041929	https://www.genecards.org/cgi-bin/carddisp.pl?gene=KAT6A	2		0.12		DisGeNET	Yes
PAH	phenylalanine hydroxylase	Microcephaly	Protein Coding	GC12M102836	https://www.genecards.org/cgi-bin/carddisp.pl?gene=PAH	2		0.12		DisGeNET	No
PCNT	pericentrin	Microcephaly	Protein Coding	GC21P046324	https://www.genecards.org/cgi-bin/carddisp.pl?gene=PCNT	2		0.12		DisGeNET	No
POMT1	protein O-mannosyltransferase 1	Microcephaly	Protein Coding	GC09P131502	https://www.genecards.org/cgi-bin/carddisp.pl?gene=POMT1	2		0.12		DisGeNET	No
RPL10	ribosomal protein L10	Microcephaly	Protein Coding	GC0XP154389	https://www.genecards.org/cgi-bin/carddisp.pl?gene=RPL10	2		0.12		DisGeNET	No
TRIP13	thyroid hormone receptor interactor 13	Microcephaly	Protein Coding	GC05P000892	https://www.genecards.org/cgi-bin/carddisp.pl?gene=TRIP13	2		0.12		DisGeNET	No
TUBA1A	tubulin alpha 1a	Microcephaly	Protein Coding	GC12M049184	https://www.genecards.org/cgi-bin/carddisp.pl?gene=TUBA1A	2		0.12		DisGeNET	No
TUBB2B	tubulin beta 2B class IIb	Microcephaly	Protein Coding	GC06M003224	https://www.genecards.org/cgi-bin/carddisp.pl?gene=TUBB2B	2		0.12		DisGeNET	No
WWOX	WW domain containing oxidoreductase	Microcephaly	Protein Coding	GC16P078099	https://www.genecards.org/cgi-bin/carddisp.pl?gene=WWOX	2		0.12		DisGeNET	No
ASNS	asparagine synthetase (glutamine-hydrolyzing)	Microcephaly	Protein Coding	GC07M097854	https://www.genecards.org/cgi-bin/carddisp.pl?gene=ASNS	4		0.04		DisGeNET	No
EPRS1	glutamyl-prolyl-tRNA synthetase 1	Microcephaly	Protein Coding	GC01M219969	https://www.genecards.org/cgi-bin/carddisp.pl?gene=EPRS1	3		0.03		DisGeNET	No
FLNA	filamin A	Microcephaly	Protein Coding	GC0XM154348	https://www.genecards.org/cgi-bin/carddisp.pl?gene=FLNA	3		0.03		DisGeNET	No
NLRP2	NLR family pyrin domain containing 2	Microcephaly	Protein Coding	GC19P054953	https://www.genecards.org/cgi-bin/carddisp.pl?gene=NLRP2	3		0.03		DisGeNET	No
CCL2	C-C motif chemokine ligand 2	Microcephaly	Protein Coding	GC17P034255	https://www.genecards.org/cgi-bin/carddisp.pl?gene=CCL2	2		0.02		DisGeNET	Yes
CDH1	cadherin 1	Microcephaly	Protein Coding	GC16P068737	https://www.genecards.org/cgi-bin/carddisp.pl?gene=CDH1	2		0.02		DisGeNET	Yes
EOMES	eomesodermin	Microcephaly	Protein Coding	GC03M027715	https://www.genecards.org/cgi-bin/carddisp.pl?gene=EOMES	2		0.02		DisGeNET	No
ERVK-6	endogenous retrovirus group K member 6	Microcephaly	Protein Coding	GC07U903184	https://www.genecards.org/cgi-bin/carddisp.pl?gene=ERVK-6	2		0.02		DisGeNET	No
FOXL2	forkhead box L2	Microcephaly	Protein Coding	GC03M138944	https://www.genecards.org/cgi-bin/carddisp.pl?gene=FOXl2	2		0.02		DisGeNET	No
ERVK-32	endogenous retrovirus group K member 32	Microcephaly	Protein Coding	GC06U903596	https://www.genecards.org/cgi-bin/carddisp.pl?gene=ERVK-32	2		0.02		DisGeNET	No
HTC2	hypertrichosis 2 (generalized congenital)	Microcephaly	Protein Coding	GC0XU990085	https://www.genecards.org/cgi-bin/carddisp.pl?gene=HTC2	2		0.02		DisGeNET	No
ERCC6	ERCC excision repair 6	Microcephaly	Protein Coding	GC10M049454	https://www.genecards.org/cgi-bin/carddisp.pl?gene=ERCC6	4		0.42		DisGeNET	No
RNU4ATAC	RNA, U4atac small nuclear (U12-dependent splicing)	Microcephaly	Protein Coding	GC02P124624	https://www.genecards.org/cgi-bin/carddisp.pl?gene=RNU4ATAC	2		0.12		DisGeNET	No
